# Supplementary material for: Golgi tethering factor golgin-97 suppresses breast cancer cell invasiveness by modulating NF-κB activity
Source: Cell Commun Signal. 2018 Apr 27;16:19. doi: 10.1186/s12964-018-0230-5 (PMC5923015; doi:10.1186/s12964-018-0230-5)
Supplement: Supplementary file 1 — Table S1. The siRNA sequences used in this study. (XLS 24 kb) [file 12964_2018_230_MOESM1_ESM.xls]

## Sheet: Sheet2
	Table S1. The siRNA sequences used in this study
	Targeted gene name	siRNA number		Sequence
	Golgin-97	siRNA-1	sense	GGAGAUGACUUUGCUUCCGTT
			anti-sense	CGGAAGCAAAGUCAUCUCCTG
		siRNA-2	sense	GGAAGAGUGGAAUAAAUAUTT
			anti-sense	AUAUUUAUUCCACUCUUCCTC
		siRNA-3	sense	GCCAACAGAGCCAAAAUGGTT
			anti-sense	CCAUUUUGGCUCUGUUGGCTT
	TGN46 pool	siRNA-1	sense	GCGAGAAGGAUGACCUUUATT
			anti-sense	UAAAGGUCAUCCUUCUCGCTA
		siRNA-2	sense	CUAACAAGGUGGUUCCAGATT
			anti-sense	UCUGGAACCACCUUGUUAGGG
	GCC185 pool	siRNA-1	sense	GACCUUACAAGACAAUUAATT
			anti-sense	UUAAUUGUCUUGUAAGGUCTT
		siRNA-2	sense	GCAGUACGUUCCAAAUACATT
			anti-sense	UGUAUUUGGAACGUACUGCCA
