# Supplementary material for: Golgi tethering factor golgin-97 suppresses breast cancer cell invasiveness by modulating NF-κB activity
Source: Cell Commun Signal. 2018 Apr 27;16:19. doi: 10.1186/s12964-018-0230-5 (PMC5923015; doi:10.1186/s12964-018-0230-5)
Supplement: Supplementary file 2 — Table S2. The primer sequences used in this study. (XLS 27 kb) [file 12964_2018_230_MOESM2_ESM.xls]

## Sheet: Sheet1
	Table S2. The primer sequences used in this study
	Gene Name	Primer direction	Sequence	Note
	AKR7A2	Forward	CTTTGGACTGAGGTTCTATGC
		Reverse	GCAATGGCCTCGAAGTG
	DHRS7	Forward	CGAACAGAACTTGCCACATA
		Reverse	TAACATCAGCCGCACAC
	EMP2	Forward	GCGGCCTCCATTTATACAGA
		Reverse	CTCAGTATCAGGTACATCATGC
	Golgin-97	Forward	TATGTTTGCAAAACTGAAGAAG
		Reverse	TCTAGAGGACCATGGTATCCGAGG
	Golgin-97 Y697A		CGCGAGATCAACTTTGAGGCCCTTAAACATGTGGTTTTAAAATTC	the underlined bases representing the positions to be mutated
	Golgin-97 (siRNA-resistant)		CAATGGGAGCTGACTCAGGTGACGATTTCGCATCGGATGGAAGCAGCTCCAGAG	the underlined bases representing the wobble positions to be mutated
	Golgin-97 del-GRIP	Forward	CGTCACGAATAACACTGACCTGGAATATAAGATGTCATGGTTTG
		Reverse	CAAACCATGACATCTTATATTCCAGGTCAGTGTTATTCGTGACG
	Golgin-97 del-C	Forward	TGATCTCGCGGGCATCTCACAGGTCAGTGTTATTCG
		Reverse	CGAATAACACTGACCTGTGAGATGCCCGCGAGATCA
	GP130	Forward	CTGCAGAAAAAGGCAAAGAATC
		Reverse	AGGCTGGACTGCAGGAA
	ITGB2	Forward	GATGAGAGCCGAGAGTG
		Reverse	TCCTTCTCAAAGCGCCTGTA
	MMP1	Forward	GACAGAATGTGCTACACGG
		Reverse	GGATCCATAGATCGTTTATATTCATCA
	PLAU	Forward	GTGACTGTCTAAATGGAGGAAC
		Reverse	CTGGCCTTTCCTCGGTA
	TNFSF15 (TL1A)	Forward	TAACAGACAGCTACCCTGAG
		Reverse	TCCACCAAAGAGATGTCACT
